# Supplementary material for: Coumarin-Based Sulfonamide Derivatives as Potential DPP-IV Inhibitors: Pre-ADME Analysis, Toxicity Profile, Computational Analysis, and In Vitro Enzyme Assay
Source: Molecules. 2023 Jan 19;28(3):1004. doi: 10.3390/molecules28031004 (PMC9921777; doi:10.3390/molecules28031004)
Supplement: Supplementary file 1 [file molecules-28-01004-s001.zip]

Archive with 1 entries (1 files):
- molecules-2062746-supplementary.pdf
